# Supplementary material for: Reagentless Vis-NIR Spectroscopy Point-of-Care for Feline Total White Blood Cell Counts
Source: Biosensors (Basel). 2024 Jan 19;14(1):0. doi: 10.3390/bios14010053 (PMC11154536; doi:10.3390/bios14010053)
Supplement: Supplementary file 1 [file biosensors-14-00053-s001.zip]

Archive with 1 entries (1 files):
- biosensors-2799131-supplementary.pdf
